# Supplementary material for: Evaluation of a real-time optoelectronic method in the diagnostics of CIN over four years of observations
Source: PLoS One. 2021 Feb 26;16(2):e0247702. doi: 10.1371/journal.pone.0247702 (PMC7909695; doi:10.1371/journal.pone.0247702)
Supplement: S1 File — (ODS) [file pone.0247702.s001.ods]

## Sheet: Arkusz1
Patient No	Age	truscreen result	Pap smear result	colposcopy result	histopatology result
646/14	42	normal	LSIL	low grade	no leasion
4136/13	37	normal	LSIL	no leasions
4172/13	30	abnormal	ASCUS	low grade	koilocytes, inflamation
2765/13	39	normal	ASCUS	low grade	inflamation granuloma
2629/13	72	normal	LSIL	low grade	CIN 1
353/13	61	normal	LSIL	low grade	metaplasia
2318/14	36	normal	LSIL	low grade
362/13	30	abnormal	LSIL	low grade	CIN2
2620/13	41	abnormal	HSIL	high grade	CIN 2+
2038/14	42	abnormal	ASCUS	no leasions
2037/13	40	normal	LSIL	low grade	koilocytes
109/14	41	normal	LSIL	no leasions
296/13	49	normal	ASCUS	no leasions
2762/13	37	abnormal	LSIL	low grade	inflamation granuloma
2198/2012	25	abnormal	ASC-H	high grade	CIN2
2187/14	31	normal	HSIL	high grade
1904/14	31	normal	LSIL	low grade	koilocytes
3216/13	27	abnormal	LSIL	no leasions	no leasion
10/2014	35	abnormal	LSIL	low grade	koilocytes, inflamation
4373/13	27	normal	LSIL	low grade	koilocytes
2577/14	41	normal	LSIL	no leasions
1052/13	25	normal	LSIL	low grade	CIN 1
3151/13	38	abnormal	LSIL	low grade
676/14	29	abnormal	ASCUS	low grade	CIN1
1754/14	24	nieadekwatny	HSIL	high grade	CN2
3209/13	31	normal	ASCUS	low grade	no leasions
1311/14	44	normal	LSIL	low grade	no leasions
2582/13	39	abnormal	ASCUS	low grade	inflamation
2166/14	42	abnormal	LSIL	high grade/ca	ca invasivum
1487/14	38	abnormal	LSIL	low grade	CIN1
5527/2014	27	abnormal	praw	low grade	koilocytes
5451/13	28	abnormal	HSIL	high grade	koilocytes
5404/13	39	normal	ASCUS	low grade
226/14	30	normal	ASCUS	low grade	CIN1, koilocytes
2907/13	30	normal	ASCUS	high grade	koilocytes
1049/14	33	normal	LSIL	low grade	koilocytes
270/14	34	normal	ASCUS	low grade	CIN1, koilocytes
227/14	32	normal	ASCUS	low grade	no leasion
2507/13, 2011	28	normal	LSIL	high grade	CIN 2
757/14	24	abnormal	LSIL	low grade	CIN1, koilocytes
655/13	27	abnormal	LSIL	low grade	CIN1
3152/13	29	normal	LSIL	high grade	CIN 2
1715/14	37	abnormal	ASC-H	high grade	bz
1021/14	33	normal	ASCUS	low grade?	koilocytes
2735/13	29	normal	ASC-H	high grade	CIN 2
4492/13	24	normal	LSIL	low grade	koilocytes
110/14	27	abnormal	LSIL	low grade	CIN1, koilocytes
2881/13	37	abnormal	ASC-H	high grade	CIN1, koilocytes
4790/13	36	normal	LSIL	no leasions
2475/13	31	abnormal	LSIL	high grade	CIN 2
4743/13	44	abnormal	ASC-H	low grade TZ3	CIN 2
1051/14	27	normal	LSIL	low grade	koilocytes
1166/14	42	normal	LSIL	High grade	koilocytes
2764/13	47	normal	ASCUS	high grade	inflamation
4384/13	34	no data	ASCUS	no leasions
2585/13	46	abnormal	ASCUS	low grade	no leasion
4514/13	34	normal	ASCUS	low grade	CIN1
3006/13	28	abnormal	HSIL	high grade	CIN 2
1486/14	25	normal	LSIL	praw
4950/13	35	abnormal	LSIL	low grade	koilocyty
2603/13	40	normal	LSIL	no leasions
360/13	37	nieadekwatny	ASCUS	no leasions
346/13	45	normal	LSIL	high grade	no leasion
3618/13	31	normal	LSIL	no leasions
5938/13	45	normal	HSIL	low grade	CIN1, koilocytes
4270/13	32	abnormal	LSIL	low grade TZ3	CIN 2
5094/2012	26	abnormal	LSIL	high grade	CIN 1
4426/13	34	abnormal	ASC-H	high grade	parakeratosis
3240/13	46	normal	LSIL	no leasions	no leasions
2884/13	40	normal	ASC-H	high grade	no leasions
5270/13	46	normal	LSIL	no leasions	inflamation
3148/13	29	abnormal	ASCUS	high grade	CIN 2
361/13	43	normal	ASCUS	no leasions
2481/13	39	abnormal	LSIL	low grade	no leasions
269/14	34	normal	ASC-H	low grade	no leasions
2606/13	61	normal	LSIL	low grade	no leasions
1027/14	37	normal	ASC-H	low grade
4431/13	35	abnormal	LSIL	no leasions
1686/14	28	abnormal	HSIL	high grade	CIN2
2379/13	59	normal	ASCUS	low grade TZ3	inflamation
3030/14	59	abnormal	LSIL	low grade
1405/13	41	nieadekwatny	ASCUS	low grade	koilocytes
931/13	34	abnormal	LSIL	low grade	koilocytes
4939/13	44	normal	LSIL	low grade	inflamation
2366/13	33	abnormal	ASCUS	low grade	CIN1
5186/13	36	normal	ASC-H	high grade/rak	CIN3
635/14	28	normal	LSIL	low grade	CIN 1
4771/13	32	abnormal	LSIL	low grade	koilocytes
364/14	37	abnormal	LSIL	high grade	CIN1
472/14	29	normal	ASCUS	low grade	koilocytosis
1831/13	38	abnormal	HSIL	high grade	CIN3
4518/13	34	normal	ASCUS	no leasions
5959/13	48	abnormal	ASCUS	no leasions
3760/13	18	abnormal	ASCUS	low grade	no leasions
4267/13	52	normal	ASCUS	no leasions
5865/13	38	normal	HSIL	high grade	CIN2
3807/13	41	normal	LSIL	low grade	no leasions
242/14	26	abnormal	LSIL	no leasions
4216/14	36	abnormal	LSIL	no leasions
1164/14	31	abnormal	LSIL	high grade	no leasions
2575/14	25	abnormal	ASC-H	low grade
3264/14	44	normal	LSIL	high grade	no leasions
206/14	36	normal	ASCUS	no leasions
1207/14	27	abnormal	LSIL	low grade	CIN1, koilocytosis
1555/13	33	normal	LSIL	no leasions	inflamation
1343/14	20	abnormal	ASCUS	low grade	CIN1
1343/14	30	abnormal	HSIL	high grade
4245/14	46	normal	LSIL	no leasions
5087/13	32	normal	LSIL	no leasions, TZ3	no leasions
3237/13	30	normal	ASCUS	high grade	CIN1
940/13	42	nieadekwatny	LSIL	low grade	CIN1
2908/13	36	abnormal	HSIL	high grade	CIN3
1740/14	27	abnormal	ASCUS	low grade	CIN1
2268/13	38	normal	LSIL	low grade
1549/13	28	normal	ASCUS	no leasions
1661/13	26	normal	ASCUS	low grade
929/13	23	abnormal	LSIL	low grade	inflamation
3127/13	29	abnormal	ASCUS	low grade	CIN1, koilcytosis
3260/13	27	normal	LSIL	low grade
2626/13	31	normal	LSIL	low grade	koilocytosis
29/13	44	abnormal	ASCUS	low grade	koilocytosis
798/14	48	normal	LSIL	high grade	CIN2
4493/13	31	abnormal	LSIL	low grade	no leasions
1835/2012	36	abnormal	LSIL	low grade	CIN1, inflamation
4700/2012	61	normal	LSIL	no leasions
2217/13	38	abnormal	ASCUS	no leasions
4596/2012	59	normal	LSIL	no leasions
3033/14	34	abnormal	LSIL	low grade
429/13	35	normal	LSIL	no leasions	no leasions
3698/13	31	abnormal	LSIL	low grade
